# Supplementary material for: Genetic and phenotypic characterizations of IncX3 plasmids harboring bla NDM-5 and bla NDM-16b in Japan
Source: Microbiol Spectr. 2023 Oct 19;11(6):e02167-23. doi: 10.1128/spectrum.02167-23 (PMC10715108; doi:10.1128/spectrum.02167-23)
Supplement: Table S1 — Publicly available plasmids analyzed in this study. [file spectrum.02167-23-s0001.xlsx]

## Sheet: Table S1. Supplement Materi
Supplemental Table. The IncX3-type plasmids harboring blaNDM-5 downloaded from NCBI and analyzed in this study.
No.	Strain name	Plasmid name	GenBank ID	Substitutions*	Specimen	Reference	Host	Species	MLST**	Plasmid size (bp)	Country	Year
1	ABC233	pABC233-NDM-5	MK372390	-	Urine	pJBBDAGF-19-0019	human	E. coli	ST167	46161	United Arab Emirates	2013
2		pNDM5_005237	CP026577	-	Rectal swab	pJBBDAGF-19-0019	human	E. coli	ST167	46161	China	2014
3		pNDM5_005784	CP028577	-	Rectal swab	pJBBDAGF-19-0019	human	E. coli	ST617	46161	China	2014
4	P768MEM-011	pP768-NDM5	MF547510	-	Rectal swab	pJBBDAGF-19-0019	pig	E. coli	ST117	46161	China	2016
5	P788A-032	pP788A-NDM5	MF547507	-	Rectal swab	pJBBDAGF-19-0019	pig	E. coli	ST7510	46161	China	2016
6		pHNHZB05-1	MK033584	-	Meat	pJBBDAGF-19-0019	beef	E. coli	ST1	46161	China	2016
7		pHNYX658-1	MK033581	-	Meat	pJBBDAGF-19-0019	pork	E. coli	ST48	46161	China	2016
8	SCEC020001	pNDM5_020001	CP032424	-	Blood	pJBBDAGF-19-0019	human	E. coli	ST410	46161	China	2016
9		pNDM5_020022	CP032889	-	Urine	pJBBDAGF-19-0019	human	E. coli	ST156	46161	China	2016
10	SCEC020026	pNDM5_020026	CP034957	-	Sputum	pJBBDAGF-19-0019	human	E. coli	ST410	46161	China	2016
11	WCHEC020031	pNDM5_020031	CP033399	-	Blood	pJBBDAGF-19-0019	human	E. coli	ST410	46161	China	2016
12	WCHEH020038	pNDM5_020038	CP031725	-	n.a.*	pJBBDAGF-19-0019	human	Enterobacter hormaechei	n.a.	46161	China	2016
13	CRE3871	pNDM-HK3871	MH234497	-	n.a.	pJBBDAGF-19-0019	human	E. coli	n.a.	46161	China	2016
14	CRE3855	pNDM-HK3855	MH234498	-	n.a.	pJBBDAGF-19-0019	human	E. coli	n.a.	46161	China	2016
15	CRE3819	pNDM-HK3819	MH234500	-	n.a.	pJBBDAGF-19-0019	human	K. pneumoniae	n.a.	46161	China	2016
16	CRE3218	pNDM-HK3218	MH234507	-	n.a.	pJBBDAGF-19-0019	human	E. coli	n.a.	46161	China	2016
17	CRE2998	pNDM-HK2998	MH234508	-	n.a.	pJBBDAGF-19-0019	human	K. pneumoniae	n.a.	46161	China	2016
18	WCHEC020032	pNDM5_020032	CP034965	A273C	Blood	pJBBDAGF-19-0019	human	E. coli	ST410	46161	China	2016
19	CRE3712	pNDM-HK3712	MH234503	A27246G	n.a.	pJBBDAGF-19-0019	human	E. coli	n.a.	46161	China	2016
20	WCHEC025970	pNDM5_025970	CP036179	A16324C	n.a.	pJBBDAGF-19-0019	human	E. coli	ST167	46161	China	2017
21		p977-NDM	MG825382	T45740C	Pork	pJBBDAGF-19-0019	food	E. coli	n.a.	46161	China	2017
22		pZSH6-blaNDM-5	CM010659	G41563A	Blood	pJBBDAGF-19-0019	human	E. coli	ST2	46161	China	2018
23	ABC384	pABC384-NDM-5	MK372389	-	Urine	pJBBEABG-19-0025	human	E. coli	ST1284	46161	United Arab Emirates	2014
24	CREC-591	pCREC-591_4	CP024825	-	Peritoneal fluid	pJBBEABG-19-0025	human	E. coli	ST101	46161	South Korea	2015
25	CRCB-101	pCRCB-101_1	CP024820	-	Open pus	pJBBEABG-19-0025	human	C. freundii	n.a.	46161	South Korea	2015
26	SZ04	pNDM5_IncX3 SZ04	KU761328	-	Peritoneal fluid	pJBBEABG-19-0025	human	K. pneumoniae	ST25	46161	China	2015
27		pHNYX638-1	MK033577	-	Meat	pJBBEABG-19-0025	pork	E. coli	ST154	46161	China	2016
28	CRE3473	pNDM-HK3473	MH234506	-	n.a.	pJBBEABG-19-0025	human	E. cloacae	n.a.	46161	China	2016
29		pVH1	CP028705	-	Cucumber	pJBBEABG-19-0025	vegetables (farmer's market)	E. coli	n.a.	46161	China	2017
30		p1079-NDM	MG825384	-	Chicken	pJBBEABG-19-0025	food	E. coli	n.a.	46161	China	2017
31	P855MEM	pP855-NDM5	MF547508	-	Rectal swab	pJBBEABG-19-0025	pig	E. coli	ST7511	46161	China	2017
32		pGDQ8D112M-NDM	MK628734	-	Faecal	pJBBEABG-19-0025	duck	K. pneumoniae	ST3511	46161	China	2018
33		pGDQ8D117M-NDM	MK618661	-	Faecal	pJBBEABG-19-0025	duck	K. quasipneumoniae	ST312	46161	China	2018
34	L65	pL65-9	CP034744	-	Faecal	pJBBEABG-19-0025	human	E. coli	ST3076	46161	China	2018
35	QD28	pNDM-QD28	KU167608	G39168A	Aspirating sputum	pJBBEABG-19-0025	human	E. coli	ST167	46161	China	2013
36	NUHL24835	pNUHL24835	CP014006	A34744C	Urine	pJBBEABG-19-0025	human	K. pneumoniae	ST14	46161	China	2014
37		pNDM5-L241	CP033057	C337T	Stool	pJBBEABG-19-0025	human	M. morganii	n.a.	46161	China	2016
38	P785MEM	pP785-NDM5	MF547509	C33880T	Rectal swab	pJBBEABG-19-0025	pig	E. coli	ST7512	46161	China	2016
39	787	p787-NDM	MG825368	T22951A	Pork	pJBBEABG-19-0025	food	E. coli	n.a.	46161	China	2017
40	K2-7	pSCK27-NDM5	MT663954	A29830T	Blood	pJBBEABG-19-0025	human	K. pneumoniae	ST48	46161	China	2016-2018
* -, identical to the reference plasmid
** n.a., not available
